# Supplementary material for: Conformational transitions and allosteric modulation in a heteromeric glycine receptor
Source: Nat Commun. 2023 Mar 13;14:1363. doi: 10.1038/s41467-023-37106-7 (PMC10011588; doi:10.1038/s41467-023-37106-7)
Supplement: Supplementary file 6 — Source Data [file 41467_2023_37106_MOESM6_ESM.xlsx]

## Sheet: Figure 1b
alpha1GlyR	N=5
Concentration glycine (uM)
	A	B	C	D	E		Mean	SD
1	0.07145	0.00729	0.08871	0.04577	0.00729		0.0441	0.03692
10	0.14343	0.12009	0.0752	0.19526	0.12009		0.13082	0.04369
25	0.28746	0.42487	0.15132	0.33074	0.42487		0.32385	0.11352
50	0.79512	0.69792	0.37339	0.54388	0.69792		0.62164	0.16539
75	1.00621	0.79815	0.65841	0.75641	0.79815		0.80347	0.1269
100	1.05983	0.84642	0.74714	0.83741	0.84642		0.86744	0.1154
300	1.04333	0.94169	0.95307	0.86615	0.94169		0.94919	0.06302
1000	1	1	1	1	1		1	0
alpha1betaGlyR	N=4
Concentration glycine (uM)	A	B	C	D		Mean	SD
0	0.05974	0.10628	0	0.01214		0.04454	0.04857
1			0.06473	0.06249		0.06361	0.00158
3			0.13511	0.09876		0.11693	0.02571
10	0.16667	0.08292	0.16846	0.091		0.12726	0.04666
25	0.15059	0.08208				0.11634	0.04844
30			0.48059	0.27818		0.37939	0.14313
50	0.37557	0.24059				0.30808	0.09545
75	0.59865	0.49486				0.54676	0.07339
100	0.72413	0.68839	0.94383	0.80124		0.7894	0.11322
300	1.01352	1.03848	0.9688	0.93167		0.98812	0.0474
1000	1	1	1	1		1	0

## Sheet: Figure 1c
The blot shown was run as a single gel, cut into three blots for immunostaining and aligned together for imaging
Date: 7/29/21
Lane (left to right)	Antibody	Sample	In Figure 1c
1	1D4	Ladder	No
2	1D4	Membrane Sample 7/21	No
3	1D4	Purified SEC Peak from 7/28	Yes
4	Anti-Flag	Ladder	Yes
5	Anti-Flag	Membrane Sample 7/21	No
6	Anti-Flag	Purified SEC Peak from 7/28	Yes
7	Anti-Flag	Virus Exp. Test	No
8	Anti-6x-His	Ladder	No
9	Anti-6x-His	Membrane Sample 7/21	No
10	Anti-6x-His	Purified SEC Peak from 7/28	Yes

## Sheet: Figure 6b
	IVM	affinity (pK)	standard deviation
0	IVM1 a/b	7.93287	0.345944
1	IVM2 a/a	7.99382	0.367882
2	IVM3 a/a	7.94592	0.419161
3	IVM4 b/a	7.15041	0.424826
4	IVM5 a/a	7.84764	0.347733
